# Supplementary material for: Assessing Bos taurus introgression in the UOA Bos indicus assembly
Source: Genet Sel Evol. 2021 Dec 18;53:96. doi: 10.1186/s12711-021-00688-1 (PMC8684283; doi:10.1186/s12711-021-00688-1)
Supplement: Supplementary file 1 — Additional file 1: Table S1. Accession numbers and alignment details. The table provides the accession numbers of all individuals used as representatives of B. taurus and B. indicus, as well as details for alignments against both reference genomes (ARS_UCD1.2 and UOA_Brahman_1). [file 12711_2021_688_MOESM1_ESM.xlsx]

## Sheet: Sheet1
Additional file 1. Accession numbers and alignment details
Breed_x	Species	SRA	BioProject	MBytes	AvgSpotLen	Spots(M)	MBases	Read_length	Total reads	Coverage	REF_ars	mapped_reads_ars	filtered_reads_ars	retain_reads_ars	Mapped_ars %	filtered_ars %	retain_ars %	REF_uoa	mapped_reads_uoa	filtered_reads_uoa	retain_reads_uoa	Mapped %	filtered %	retain%
Angus	Bos taurus	SRR1262646	PRJNA238491	9653	184	104.8	19317	92	2.1158e+08	7.15444	ARS_UCD1.2	185826556	7982994	177843562	0.87828	0.0377304	0.84055	UOA_Brahman1	185930753	9840909	176089844	0.878773	0.0465115	0.832261
Angus	Bos taurus	SRR1262653	PRJNA238491	8891	195	99.1	19378	97.5	2.0018e+08	7.17704	ARS_UCD1.2	193981003	23000761	170980242	0.969033	0.1149	0.854132	UOA_Brahman1	194125838	25329379	168796459	0.969756	0.126533	0.843223
Angus	Bos taurus	SRR7340784	PRJNA431934	15241	202	120.5	24345	101	242980000	9.01667	ARS_UCD1.2	243397697	37323945	206073752	1.00172	0.153609	0.84811	UOA_Brahman1	243504041	40499664	203004377	1.00216	0.166679	0.835478
Angus	Bos taurus	SRR7340795	PRJNA431934	15645	202	122.8	24800	101	2.4758e+08	9.18519	ARS_UCD1.2	247576096	41006447	206569649	0.999984	0.165629	0.834355	UOA_Brahman1	247724841	44378920	203345921	1.00059	0.179251	0.821334
Angus	Bos taurus	SRR4296972	PRJNA238491	9610	302	79.7	24058	151	161380000	8.91037	ARS_UCD1.2	159914719	27500062	132414657	0.99092	0.170406	0.820515	UOA_Brahman1	160182961	29968570	130214391	0.992582	0.185702	0.806881
Angus	Bos taurus	SRR4296966	PRJNA238491	6757	302	53.4	16125	151	108780000	5.97222	ARS_UCD1.2	107235118	14519988	92715130	0.985798	0.13348	0.852318	UOA_Brahman1	107466530	15836543	91629987	0.987925	0.145583	0.842342
Angus	Bos taurus	SRR4296967	PRJNA238491	5769	302	45	13592	151	91980000	5.03407	ARS_UCD1.2	90396445	12122985	78273460	0.982784	0.1318	0.850983	UOA_Brahman1	90583579	13156924	77426655	0.984818	0.143041	0.841777
Angus	Bos taurus	SRR7363676	PRJNA474946	9062	300	65.8	19747	150	1.3358e+08	7.3137	ARS_UCD1.2	132454244	23436911	109017333	0.991572	0.175452	0.81612	UOA_Brahman1	132696468	25321944	107374524	0.993386	0.189564	0.803822
Angus	Bos taurus	SRR2016766	PRJNA277147	9984	200	75.2	15033	100	152380000	5.56778	ARS_UCD1.2	150598411	23404036	127194375	0.988308	0.15359	0.834718	UOA_Brahman1	150713328	25368189	125345139	0.989062	0.16648	0.822583
Hereford	Bos taurus	SRR2226514	PRJNA294306	27494	199	209.6	41709	99.5	421180000	15.4478	ARS_UCD1.2	420165544	63149037	357016507	0.997591	0.149934	0.847658	UOA_Brahman1	420555093	71778694	348776399	0.998516	0.170423	0.828093
Hereford	Bos taurus	SRR7946730	PRJNA474946	7951	298	106.7	31868	149	215380000	11.803	ARS_UCD1.2	214415682	34608497	179807185	0.995523	0.160686	0.834837	UOA_Brahman1	214854385	36825753	178028632	0.99756	0.17098	0.826579
Hereford	Bos taurus	SRR7946731	PRJNA474946	5869	298	68.6	20471	149	1.3918e+08	7.58185	ARS_UCD1.2	137807958	17440608	120367350	0.990142	0.12531	0.864832	UOA_Brahman1	138099352	19262249	118837103	0.992236	0.138398	0.853837
Hereford	Bos taurus	SRR7946732	PRJNA474946	9758	298	114	34017	149	229980000	12.5989	ARS_UCD1.2	229228722	34076505	195152217	0.996733	0.148172	0.848562	UOA_Brahman1	229730316	37268807	192461509	0.998914	0.162052	0.836862
Hereford	Bos taurus	SRR4280071	PRJNA343262	22112	198	178.3	35417	99	3.5858e+08	13.1174	ARS_UCD1.2	357092110	66515014	290577096	0.995851	0.185496	0.810355	UOA_Brahman1	357349810	71495842	285853968	0.996569	0.199386	0.797183
Hereford	Bos taurus	SRR4280072	PRJNA343262	9136	198	78.1	15515	99	1.5818e+08	5.7463	ARS_UCD1.2	156513524	26605191	129908333	0.989465	0.168196	0.821269	UOA_Brahman1	156626198	28643017	127983181	0.990177	0.181079	0.809098
Hereford	Bos taurus	SRR4280239	PRJNA343262	17080	198	138.6	27523	99	279180000	10.1937	ARS_UCD1.2	277695292	47078063	230617229	0.994682	0.16863	0.826052	UOA_Brahman1	277910569	51320231	226590338	0.995453	0.183825	0.811628
Hereford	Bos taurus	SRR4280240	PRJNA343262	7789	198	66	13132	99	1.3398e+08	4.8637	ARS_UCD1.2	132266938	21439083	110827855	0.987214	0.160017	0.827197	UOA_Brahman1	132374292	23389360	108984932	0.988015	0.174574	0.813442
Holstein	Bos taurus	SRR4296968	PRJNA238491	10168	302	80.3	24236	151	1.6258e+08	8.9763	ARS_UCD1.2	161212335	25952589	135259746	0.991588	0.15963	0.831958	UOA_Brahman1	161502477	28119286	133383191	0.993372	0.172957	0.820416
Holstein	Bos taurus	SRR1262670	PRJNA238491	7804	199	97.4	19405	99.5	196780000	7.18704	ARS_UCD1.2	192380274	36634745	155745529	0.977641	0.186171	0.79147	UOA_Brahman1	192570429	38958642	153611787	0.978608	0.197981	0.780627
Holstein	Bos taurus	SRR1262666	PRJNA238491	3724	180	85.1	10190	90	1.7218e+08	3.77407	ARS_UCD1.2	89703521	6736063	82967458	0.520987	0.0391222	0.481865	UOA_Brahman1	89765342	7597067	82168275	0.521346	0.0441228	0.477223
Holstein	Bos taurus	SRR2016789	PRJNA277147	4760	200	39.8	7965	100	81580000	2.95	ARS_UCD1.2	81082958	12788632	68294326	0.993907	0.156762	0.837145	UOA_Brahman1	81107286	13881784	67225502	0.994206	0.170162	0.824044
Holstein	Bos taurus	SRR2016790	PRJNA277147	4121	200	34.7	6938	100	7.138e+07	2.56963	ARS_UCD1.2	69482639	11737149	57745490	0.973419	0.164432	0.808987	UOA_Brahman1	69539863	12591757	56948106	0.974221	0.176405	0.797816
Holstein	Bos taurus	SRR2016791	PRJNA277147	7746	200	62.5	12507	100	126980000	4.63222	ARS_UCD1.2	125303428	16305017	108998411	0.986797	0.128406	0.85839	UOA_Brahman1	125398638	17791842	107606796	0.987546	0.140115	0.847431
Holstein	Bos taurus	SRR2016792	PRJNA277147	5606	200	47.8	9557	100	97580000	3.53963	ARS_UCD1.2	95752249	14663510	81088739	0.981269	0.150272	0.830998	UOA_Brahman1	95821538	15626912	80194626	0.981979	0.160145	0.821835
Holstein	Bos taurus	SRR2016794	PRJNA277147	5821	200	47.3	9459	100	96580000	3.50333	ARS_UCD1.2	95850071	22054792	73795279	0.992442	0.228358	0.764084	UOA_Brahman1	95885470	23413185	72472285	0.992809	0.242423	0.750386
Holstein	Bos taurus	SRR2016798	PRJNA277147	7004	200	55.6	11124	100	113180000	4.12	ARS_UCD1.2	111539348	34035836	77503512	0.985504	0.300723	0.684781	UOA_Brahman1	111612155	34783361	76828794	0.986147	0.307328	0.67882
Jersey	Bos taurus	SRR1262794	PRJNA238491	7676	197	88.8528	17504	98.5	1.79686e+08	6.48296	ARS_UCD1.2	173610130	27499557	146110573	0.966188	0.153043	0.813146	UOA_Brahman1	173788993	30366744	143422249	0.967184	0.168999	0.798185
Jersey	Bos taurus	SRR1262796	PRJNA238491	7313	196	85.1327	16686	98	1.72245e+08	6.18	ARS_UCD1.2	164843515	23481440	141362075	0.957028	0.136326	0.820702	UOA_Brahman1	165007796	25697170	139310626	0.957981	0.149189	0.808792
Jersey	Bos taurus	SRR7352861	PRJNA431934	9965	217	75	16321	108.5	151980000	6.04481	ARS_UCD1.2	153334003	45493786	107840217	1.00891	0.299341	0.709568	UOA_Brahman1	153353840	46800221	106553619	1.00904	0.307937	0.701103
Jersey	Bos taurus	SRR2016773	PRJNA277147	9015	200	72.3	14468	100	1.4658e+08	5.35852	ARS_UCD1.2	146274923	50732323	95542600	0.997919	0.346107	0.651812	UOA_Brahman1	146337917	51652371	94685546	0.998348	0.352383	0.645965
Jersey	Bos taurus	SRR2016774	PRJNA277147	15889	200	122	24401	100	245980000	9.03741	ARS_UCD1.2	246584597	47880166	198704431	1.00246	0.194651	0.807807	UOA_Brahman1	246691233	50188442	196502791	1.00289	0.204035	0.798857
Jersey	Bos taurus	SRR2016776	PRJNA277147	18436	200	143.5	28699	100	288980000	10.6293	ARS_UCD1.2	287778503	35459187	252319316	0.995842	0.122705	0.873138	UOA_Brahman1	287958695	38530765	249427930	0.996466	0.133334	0.863132
Jersey	Bos taurus	SRR2016799	PRJNA277147	7420	200	57.7	11545	100	1.1738e+08	4.27593	ARS_UCD1.2	115809511	15589632	100219879	0.98662	0.132813	0.853807	UOA_Brahman1	115872479	16797503	99074976	0.987157	0.143104	0.844053
Shorthorn	Bos taurus	SRR8587912	PRJNA343262	20772	199	153.4	30530	99.5	308780000	11.3074	ARS_UCD1.2	307106558	80841320	226265238	0.99458	0.261809	0.732772	UOA_Brahman1	307284562	84663977	222620585	0.995157	0.274189	0.720968
Shorthorn	Bos taurus	SRR8587913	PRJNA343262	16791	198	140.7	27969	99	283380000	10.3589	ARS_UCD1.2	281610557	71338079	210272478	0.993756	0.25174	0.742016	UOA_Brahman1	281778505	74753123	207025382	0.994349	0.263791	0.730557
Shorthorn	Bos taurus	SRR4280083	PRJNA343262	21800	198	171.8	34172	99	3.4558e+08	12.6563	ARS_UCD1.2	344058430	48013762	296044668	0.995597	0.138937	0.85666	UOA_Brahman1	344283820	52711305	291572515	0.996249	0.15253	0.843719
Shorthorn	Bos taurus	SRR3659630	PRJNA324270	5851	194	56.8	11049	97	115580000	4.09222	ARS_UCD1.2	114061022	16836178	97224844	0.986858	0.145667	0.841191	UOA_Brahman1	114137157	18184528	95952629	0.987516	0.157333	0.830184
Shorthorn	Bos taurus	SRR3659660	PRJNA324270	5380	191	47.7	9133	95.5	9.738e+07	3.38259	ARS_UCD1.2	95668098	15102015	80566083	0.98242	0.155083	0.827337	UOA_Brahman1	95732778	16414321	79318457	0.983085	0.168559	0.814525
Simmental	Bos taurus	SRR1262810	PRJNA238491	7372	201	78.5	15827	100.5	158980000	5.86185	ARS_UCD1.2	156830846	25796352	131034494	0.986482	0.162262	0.82422	UOA_Brahman1	156904636	28009972	128894664	0.986946	0.176186	0.81076
Simmental	Bos taurus	SRR1262811	PRJNA238491	11967	199	135.7	27084	99.5	273380000	10.0311	ARS_UCD1.2	270622969	61037780	209585189	0.989915	0.223271	0.766644	UOA_Brahman1	270777553	65640500	205137053	0.99048	0.240107	0.750373
Simmental	Bos taurus	SRR1262816	PRJNA238491	5214	199	65.9	13146	99.5	133780000	4.86889	ARS_UCD1.2	131368040	29574273	101793767	0.981971	0.221066	0.760904	UOA_Brahman1	131441409	31853282	99588127	0.982519	0.238102	0.744417
Simmental	Bos taurus	SRR1262822	PRJNA238491	6495	199	88.2	17616	99.5	178380000	6.52444	ARS_UCD1.2	176138341	26718387	149419954	0.987433	0.149784	0.83765	UOA_Brahman1	176242191	29102569	147139622	0.988015	0.163149	0.824866
Simmental	Bos taurus	SRR1262824	PRJNA238491	5517	199	80.5	16084	99.5	162980000	5.95704	ARS_UCD1.2	160818289	24028956	136789333	0.986736	0.147435	0.839301	UOA_Brahman1	160915130	26267329	134647801	0.987331	0.161169	0.826161
Simmental	Bos taurus	SRR1262830	PRJNA238491	5377	199	75.6	15086	99.5	1.5318e+08	5.58741	ARS_UCD1.2	150776241	29812392	120963849	0.984308	0.194623	0.789684	UOA_Brahman1	150864205	32385890	118478315	0.984882	0.211424	0.773458
Simmental	Bos taurus	SRR1262831	PRJNA238491	11803	199	125.9	25108	99.5	253780000	9.29926	ARS_UCD1.2	251581003	41548890	210032113	0.991335	0.16372	0.827615	UOA_Brahman1	251706664	45007280	206699384	0.99183	0.177348	0.814483
Simmental	Bos taurus	SRR1262833	PRJNA238491	11630	199	137.8	27534	99.5	2.7758e+08	10.1978	ARS_UCD1.2	275281574	47346529	227935045	0.99172	0.170569	0.821151	UOA_Brahman1	275432993	51283036	224149957	0.992265	0.18475	0.807515
Simmental	Bos taurus	SRR1262837	PRJNA238491	7554	201	80.4	16226	100.5	162780000	6.00963	ARS_UCD1.2	160780494	27406753	133373741	0.987717	0.168367	0.81935	UOA_Brahman1	160859500	29659848	131199652	0.988202	0.182208	0.805994
Simmental	Bos taurus	SRR1262842	PRJNA238491	6981	199	89.3	17834	99.5	1.8058e+08	6.60519	ARS_UCD1.2	178356198	29319672	149036526	0.987685	0.162364	0.825321	UOA_Brahman1	178464221	31739841	146724380	0.988283	0.175766	0.812517
Simmental	Bos taurus	SRR1525617	PRJNA256210	30083	200	214.8	42966	100	4.3158e+08	15.9133	ARS_UCD1.2	430118733	68666657	361452076	0.996614	0.159105	0.837509	UOA_Brahman1				0	0	0
Simmental	Bos taurus	SRR1525618	PRJNA256210	25096	200	191.5	38291	100	384980000	14.1819	ARS_UCD1.2	383327843	65033209	318294634	0.995708	0.168926	0.826782	UOA_Brahman1	383621237	70311967	313309270	0.996471	0.182638	0.813833
Simmental	Bos taurus	SRR3659592	PRJNA324270	8104	193	77.4	15005	96.5	156780000	5.55741	ARS_UCD1.2	155078088	24741262	130336826	0.989145	0.157809	0.831336	UOA_Brahman1	155203336	26558981	128644355	0.989943	0.169403	0.820541
Simmental	Bos taurus	SRR7946649	PRJNA474946	8425	298	95.4	28472	149	192780000	10.5452	ARS_UCD1.2	191830902	64974697	126856205	0.995077	0.337041	0.658036	UOA_Brahman1	192219994	67442942	124777052	0.997095	0.349844	0.647251
Simmental	Bos taurus	SRR7946683	PRJNA474946	8241	298	89.8	26773	149	1.8158e+08	9.91593	ARS_UCD1.2				0	0	0	UOA_Brahman1	180982171	29322724	151659447	0.996708	0.161487	0.835221
Simmental	Bos taurus	SRR7946766	PRJNA474946	8157	298	92.4	28114	149	186780000	10.4126	ARS_UCD1.2	189379384	25638031	163741353	1.01392	0.137263	0.876654	UOA_Brahman1	189765716	28291159	161474557	1.01599	0.151468	0.864517
Bohai	Bos indicus	SRR5507223	PRJNA379859	13467	300	113.7	34117	150	229380000	12.6359	ARS_UCD1.2	228080543	69359098	158721445	0.994335	0.302376	0.691959	UOA_Brahman1	228369684	72001806	156367878	0.995595	0.313897	0.681698
Bohai	Bos indicus	SRR5507224	PRJNA379859	13382	300	111.5	33444	150	224980000	12.3867	ARS_UCD1.2	223833733	45768119	178065614	0.994905	0.203432	0.791473	UOA_Brahman1	224178435	48493389	175685046	0.996437	0.215545	0.780892
Bohai	Bos indicus	SRR5507226	PRJNA379859	12653	300	104.4	31330	150	210780000	11.6037	ARS_UCD1.2	210228798	52219503	158009295	0.997385	0.247744	0.749641	UOA_Brahman1	210432051	55362904	155069147	0.998349	0.262657	0.735692
Boran	Bos indicus	SRR3508267	PRJNA312138	18184	202	140.4	28357	101	282780000	10.5026	ARS_UCD1.2	281276570	39680450	241596120	0.994683	0.140323	0.854361	UOA_Brahman1	281225193	40837007	240388186	0.994502	0.144413	0.850089
Boran	Bos indicus	SRR3524756	PRJNA312138	20117	202	154.5	31211	101	310980000	11.5596	ARS_UCD1.2	309550092	47997422	261552670	0.995402	0.154342	0.841059	UOA_Brahman1	309558598	50008287	259550311	0.995429	0.160809	0.834621
Boran	Bos indicus	SRR3524807	PRJNA312138	19451	202	150	30304	101	301980000	11.2237	ARS_UCD1.2	300558139	43963833	256594306	0.995292	0.145585	0.849706	UOA_Brahman1	300499303	44886836	255612467	0.995097	0.148642	0.846455
Boran	Bos indicus	SRR3524810	PRJNA312138	21020	202	158	31921	101	317980000	11.8226	ARS_UCD1.2	316638002	50615750	266022252	0.99578	0.159179	0.836601	UOA_Brahman1	316612393	51811483	264800910	0.995699	0.162939	0.83276
Boran	Bos indicus	SRR3546725	PRJNA312138	18626	202	140.6	28403	101	283180000	10.5196	ARS_UCD1.2	281634308	34024882	247609426	0.994542	0.120153	0.874389	UOA_Brahman1	281622871	35452297	246170574	0.994501	0.125194	0.869308
Boran	Bos indicus	SRR3546727	PRJNA312138	18427	202	140.1	28301	101	282180000	10.4819	ARS_UCD1.2	280759309	41525296	239234013	0.994965	0.147159	0.847806	UOA_Brahman1	280667961	43077005	237590956	0.994642	0.152658	0.841984
Boran	Bos indicus	SRR3546728	PRJNA312138	18047	202	140.2	28325	101	282380000	10.4907	ARS_UCD1.2	281079613	46975320	234104293	0.995395	0.166355	0.82904	UOA_Brahman1	280979865	48037472	232942393	0.995042	0.170116	0.824925
Boran	Bos indicus	SRR3546729	PRJNA312138	18108	202	139.9	28267	101	281780000	10.4693	ARS_UCD1.2	280385406	42050299	238335107	0.995051	0.149231	0.84582	UOA_Brahman1	280379639	43402244	236977395	0.99503	0.154029	0.841001
Boran	Bos indicus	SRR3546777	PRJNA312138	18391	202	142.7	28829	101	287380000	10.6774	ARS_UCD1.2	285922860	40739553	245183307	0.99493	0.141762	0.853168	UOA_Brahman1	285911292	42491514	243419778	0.994889	0.147858	0.847031
Boran	Bos indicus	SRR3546787	PRJNA312138	20199	202	160.8	32477	101	3.2358e+08	12.0285	ARS_UCD1.2	322549901	68132807	254417094	0.996817	0.210559	0.786257	UOA_Brahman1	322483007	68806492	253676515	0.99661	0.212641	0.783968
Brahman	Bos indicus	SRR6649996	PRJNA432125	4924	254	116.5	29673	127	204700000	10.99	ARS_UCD1.2	178075363	7297596	170777767	0.869933	0.0356502	0.834283	UOA_Brahman1	178123533	7671123	170452410	0.758037	0.0326459	0.725391
Brahman	Bos indicus	SRR6649997	PRJNA432125	7157	250	139.5	35008	125	247394500	12.9659	ARS_UCD1.2	220758387	8976743	211781644	0.892333	0.0362851	0.856048	UOA_Brahman1	220818254	9539852	211278402	0.785886	0.0339521	0.751934
Brahman	Bos indicus	SRR6649998	PRJNA432125	6815	251	132.4	33332	125.5	237401100	12.3452	ARS_UCD1.2	211428410	6591281	204837129	0.890596	0.0277643	0.862831	UOA_Brahman1				0	0	0
Brahman	Bos indicus	SRR6649999	PRJNA432125	4731	248	125.1	31041	124	212177100	11.4967	ARS_UCD1.2	176156684	6888353	169268331	0.830234	0.0324651	0.797769	UOA_Brahman1				0	0	0
Brahman	Bos indicus	SRR6650009	PRJNA432125	6805	202	102.6	20759	101	179358200	7.68852	ARS_UCD1.2	163667110	10964392	152702718	0.912515	0.0611313	0.851384	UOA_Brahman1	163689624	11378131	152311493	0.790084	0.0549191	0.735165
Brahman	Bos indicus	SRR6650011	PRJNA432125	6920	209	109.9	22987	104.5	199868800	8.5137	ARS_UCD1.2	181675059	7936534	173738525	0.908972	0.0397087	0.869263	UOA_Brahman1	181703971	8383847	173320124	0.819298	0.0378025	0.781496
Brahman	Bos indicus	SRR6650021	PRJNA432125	14964	182	257.5	47120	91	452300000	17.4519	ARS_UCD1.3	410342695	20475461	389867234	0.907236	0.0452696	0.861966	UOA_Brahman1	410382075	21506334	388875741	0.793806	0.0415999	0.752207
Gir	Bos indicus	SRR4280088	PRJNA343262	4073	198	29.4	5854	99	6.078e+07	2.16815	ARS_UCD1.4	59035011	7869536	51165475	0.97129	0.129476	0.841814	UOA_Brahman2	59026958	7940950	51086008	0.971158	0.130651	0.840507
Gir	Bos indicus	SRR4280089	PRJNA343262	3636	198	28.2	5609	99	5.838e+07	2.07741	ARS_UCD1.5	56579628	7443771	49135857	0.969161	0.127505	0.841656	UOA_Brahman3	56571818	7506168	49065650	0.969027	0.128574	0.840453
Gir	Bos indicus	SRR4280091	PRJNA343262	3076	198	25.2	5007	99	5.238e+07	1.85444	ARS_UCD1.6	50515145	6697049	43818096	0.964398	0.127855	0.836542	UOA_Brahman4	50508080	6752902	43755178	0.964263	0.128921	0.835341
Gir	Bos indicus	SRR4280092	PRJNA343262	5613	198	43.4	8637	99	88780000	3.19889	ARS_UCD1.7	87126347	12042036	75084311	0.981374	0.135639	0.845735	UOA_Brahman5	87113116	12170285	74942831	0.981225	0.137084	0.844141
Gir	Bos indicus	SRR4280093	PRJNA343262	10573	198	77.8	15461	99	1.5758e+08	5.7263	ARS_UCD1.8	155996721	20734728	135261993	0.989953	0.131582	0.85837	UOA_Brahman6	129592397	16857678	112734719	0.822391	0.106979	0.715413
Gir	Bos indicus	SRR4280094	PRJNA343262	9602	198	76.4	15191	99	154780000	5.6263	ARS_UCD1.9				0	0	0	UOA_Brahman7	153303078	19722070	133581008	0.990458	0.12742	0.863038
Gir	Bos indicus	SRR4280098	PRJNA343262	9658	198	71.5	14217	99	144980000	5.26556	ARS_UCD1.10				0	0	0	UOA_Brahman8	143446921	18660530	124786391	0.989426	0.128711	0.860715
Gir	Bos indicus	SRR4280105	PRJNA343262	2305	198	18.8	3736	99	39580000	1.3837	ARS_UCD1.11	37678779	4071954	33606825	0.951965	0.102879	0.849086	UOA_Brahman9	37672692	4147287	33525405	0.951811	0.104782	0.847029
Gir	Bos indicus	SRR4280106	PRJNA343262	3820	198	28.7	5703	99	5.938e+07	2.11222	ARS_UCD1.12	57501772	6718198	50783574	0.968369	0.113139	0.85523	UOA_Brahman10	57492157	6850372	50641785	0.968207	0.115365	0.852842
Indian zebu	Bos indicus	SRR6423812	PRJNA422979	8267	200	57.4	11480	100	116780000	4.25185	ARS_UCD1.2	115109422	40372198	74737224	0.985695	0.345712	0.639983	UOA_Brahman11	115019683	39863424	75156259	0.984926	0.341355	0.643571
Indian zebu	Bos indicus	SRR6423813	PRJNA422979	5997	200	41.8	8363	100	85580000	3.09741	ARS_UCD1.2	83846853	28769399	55077454	0.979748	0.33617	0.643579	UOA_Brahman1	83784320	28538204	55246116	0.979018	0.333468	0.645549
Indian zebu	Bos indicus	SRR6423815	PRJNA422979	12025	200	85.9	17187	100	173780000	6.36556	ARS_UCD1.2	172333736	54321072	118012664	0.991678	0.312585	0.679092	UOA_Brahman1	172228498	54932811	117295687	0.991072	0.316105	0.674967
Indian zebu	Bos indicus	SRR6423816	PRJNA422979	12029	200	85.4	17085	100	172780000	6.32778	ARS_UCD1.2	171310257	53872206	117438051	0.991494	0.311797	0.679697	UOA_Brahman1	171206094	54470365	116735729	0.990891	0.315259	0.675632
Indian zebu	Bos indicus	SRR6423817	PRJNA422979	14900	200	104.5	20902	100	210980000	7.74148	ARS_UCD1.2	209491378	73004272	136487106	0.992944	0.346025	0.64692	UOA_Brahman1	209384051	73836516	135547535	0.992436	0.349969	0.642466
Kenana	Bos indicus	SRR3694653	PRJNA312138	20690	202	153.6	31017	101	309180000	11.4878	ARS_UCD1.2				0	0	0	UOA_Brahman1	307572510	43491122	264081388	0.994801	0.140666	0.854135
Kenana	Bos indicus	SRR3694659	PRJNA312138	20369	202	151.5	30609	101	304980000	11.3367	ARS_UCD1.2				0	0	0	UOA_Brahman1	303520083	42268181	261251902	0.995213	0.138593	0.85662
Kenana	Bos indicus	SRR3694651	PRJNA312138	20028	202	152.7	30839	101	307380000	11.4219	ARS_UCD1.2	305839551	45159629	260679922	0.994988	0.146918	0.848071	UOA_Brahman1	305828365	46643121	259185244	0.994952	0.151744	0.843208
Kenana	Bos indicus	SRR3694652	PRJNA312138	20850	202	154.6	31233	101	311180000	11.5678	ARS_UCD1.2				0	0	0	UOA_Brahman1	309747717	46175735	263571982	0.995397	0.148389	0.847008
Kenana	Bos indicus	SRR3694657	PRJNA312138	19697	202	148.9	30075	101	299780000	11.1389	ARS_UCD1.2	298239670	41340911	256898759	0.994862	0.137904	0.856958	UOA_Brahman1	298230503	42924631	255305872	0.994831	0.143187	0.851644
Kenana	Bos indicus	SRR3694658	PRJNA312138	20674	202	153.4	30979	101	308780000	11.4737	ARS_UCD1.2	307261011	47190501	260070510	0.995081	0.152829	0.842252	UOA_Brahman1	307282208	48774077	258508131	0.995149	0.157957	0.837192
Mangshi	Bos indicus	SRR6423856	PRJNA422979	7122	200	50.7	10137	100	1.0338e+08	3.75444	ARS_UCD1.2	101646783	17210692	84436091	0.983235	0.16648	0.816755	UOA_Brahman1	101596685	17405661	84191024	0.98275	0.168366	0.814384
Mangshi	Bos indicus	SRR6423857	PRJNA422979	7853	200	57.8	11563	100	117580000	4.28259	ARS_UCD1.2	115870523	16892293	98978230	0.985461	0.143666	0.841795	UOA_Brahman1	115850368	17236421	98613947	0.98529	0.146593	0.838697
Mangshi	Bos indicus	SRR6423858	PRJNA422979	7811	200	57.1	11423	100	116180000	4.23074	ARS_UCD1.2	114467939	16677625	97790314	0.985264	0.14355	0.841714	UOA_Brahman1	114448078	17012127	97435951	0.985093	0.146429	0.838664
Mangshi	Bos indicus	SRR6423860	PRJNA422979	6821	200	48.8	9766	100	99580000	3.61704	ARS_UCD1.2	97977462	19217814	78759648	0.983907	0.192989	0.790918	UOA_Brahman1	97926315	19201722	78724593	0.983393	0.192827	0.790566
Mangshi	Bos indicus	SRR6423861	PRJNA422979	6621	200	47.9	9589	100	97780000	3.55148	ARS_UCD1.2	96209659	19117839	77091820	0.98394	0.195519	0.788421	UOA_Brahman1	96159802	19094358	77065444	0.98343	0.195279	0.788151
Mangshi	Bos indicus	SRR6423868	PRJNA422979	4754	200	34.5	6895	100	70980000	2.5537	ARS_UCD1.2	69155802	15297248	53858554	0.9743	0.215515	0.758785	UOA_Brahman1	69132354	15352577	53779777	0.973969	0.216294	0.757675
Mangshi	Bos indicus	SRR6423851	PRJNA422979	7137	200	50.7	10149	100	1.0338e+08	3.75889	ARS_UCD1.2	101765610	17260523	84505087	0.984384	0.166962	0.817422	UOA_Brahman1	101715463	17461502	84253961	0.983899	0.168906	0.814993
Nelore	Bos indicus	SRR4280124	PRJNA343262	4572	198	34	6764	99	69980000	2.50519	ARS_UCD1.2	68325295	6167649	62157646	0.976355	0.0881345	0.88822	UOA_Brahman1	68318414	6293517	62024897	0.976256	0.0899331	0.886323
Nelore	Bos indicus	SRR4280125	PRJNA343262	4049	198	32.5	6471	99	6.698e+07	2.39667	ARS_UCD1.2	65384332	5668528	59715804	0.976177	0.0846302	0.891547	UOA_Brahman1	65379091	5786142	59592949	0.976099	0.0863861	0.889713
Nelore	Bos indicus	SRR4280127	PRJNA343262	3814	196	31.8	6244	98	65580000	2.31259	ARS_UCD1.2	63992928	10697390	53295538	0.975799	0.16312	0.81268	UOA_Brahman1	63985916	10689186	53296730	0.975693	0.162995	0.812698
Nelore	Bos indicus	SRR4280142	PRJNA343262	14184	198	95.8	19053	99	1.9358e+08	7.05667	ARS_UCD1.2	191888771	28133672	163755099	0.991263	0.145334	0.84593	UOA_Brahman1				0	0	0
Nelore	Bos indicus	SRR4280143	PRJNA343262	13384	198	92.8	18466	99	1.8758e+08	6.83926	ARS_UCD1.2	185963790	29199467	156764323	0.991384	0.155664	0.83572	UOA_Brahman1	185920894	29704053	156216841	0.991155	0.158354	0.832801
Nelore	Bos indicus	SRR4280147	PRJNA343262	5095	198	39.4	7842	99	80780000	2.90444	ARS_UCD1.2	79171409	13279437	65891972	0.980087	0.16439	0.815697	UOA_Brahman1	79162257	13279605	65882652	0.979973	0.164392	0.815581
Ogaden	Bos indicus	SRR3592093	PRJNA312138	16487	202	133	26868	101	2.6798e+08	9.95111	ARS_UCD1.2	266547331	43694795	222852536	0.994654	0.163052	0.831601	UOA_Brahman1	266512052	45115827	221396225	0.994522	0.168355	0.826167
Ogaden	Bos indicus	SRR3234542	PRJNA312138	18738	202	145.8	29461	101	2.9358e+08	10.9115	ARS_UCD1.2	292249601	45846342	246403259	0.995468	0.156163	0.839305	UOA_Brahman1	292182637	46997423	245185214	0.99524	0.160084	0.835156
Ogaden	Bos indicus	SRR3219049	PRJNA312138	19017	202	144.8	29246	101	2.9158e+08	10.8319	ARS_UCD1.2	290080565	44956190	245124375	0.994858	0.154181	0.840676	UOA_Brahman1	290024754	46451674	243573080	0.994666	0.15931	0.835356
Ogaden	Bos indicus	SRR3490689	PRJNA312138	19191	202	147.5	29799	101	296980000	11.0367	ARS_UCD1.2	295585962	45821833	249764129	0.995306	0.154293	0.841013	UOA_Brahman1	295520074	46817516	248702558	0.995084	0.157645	0.837439
Ogaden	Bos indicus	SRR3491019	PRJNA312138	19701	202	150.9	30480	101	303780000	11.2889	ARS_UCD1.2	302341230	47022717	255318513	0.995264	0.154792	0.840472	UOA_Brahman1	302279580	48629636	253649944	0.995061	0.160082	0.834979
*Blank spcae were indication of missing metadata for some individuals
