# Supplementary material for: Assessing Bos taurus introgression in the UOA Bos indicus assembly
Source: Genet Sel Evol. 2021 Dec 18;53:96. doi: 10.1186/s12711-021-00688-1 (PMC8684283; doi:10.1186/s12711-021-00688-1)
Supplement: Supplementary file 3 — Additional file 3. Putative segments of B. taurus introgressed regions in the UOA_Brahman_1 reference genome. The data is in semicolon-separated format. It provides information for the physical location of 100 segments flagged as B. taurus introgressed regions in the UOA_Brahman_1 assembly and their delta values and annotated genes. Positive genes are those reported in [11], and neutral genes are found within each respective segment, but are not listed in [11]. [file 12711_2021_688_MOESM3_ESM.txt]

#Additional file 3. Putative segments of B. taurus introgressed regions in UOA_Brahman1
Chr;Start;End;Total_Delta;Size;positive_genes;neutral_genes
1;10000000;13000000;3208.8187324508667;3.0;;APP, GABPA, JAM2, MRPL39
1;14000000;15000000;996.7173552614;1.0;;
1;64000000;65000000;1112.0506885947334;1.0;;CD80, COX17, FSTL1, GPR156, GSK3B, LRRC58, NR1I2, PLA1A, POGLUT1, POPDC2, TIMMDC1, TMEM39A
1;70000000;74000000;4373.702754378934;4.0;;ACAP2, APOD, ATP13A3, ATP13A4, ATP13A5, BDH1, CEP19, CPN2, DLG1, FAM43A, FBXO45, FYTTD1, GP5, HES1, LRCH3, LRRC15, LSG1, MELTF, NCBP2, NRROS, OPA1, PAK2, PCYT1A, PIGX, RUBCN, SENP5, SLC51A, SMCO1, TFRC, TMEM44, TNK2, UBXN7, WDR53, XXYLT1
1;105000000;106000000;1025.8840219280667;1.0;;B3GALNT1, NMD3, OTOL1, PPM1L, SPTSSB
1;120000000;123000000;3183.1520657841997;3.0;;PLOD2, PLSCR4, ZIC1, ZIC4
1;124000000;127000000;3265.6520657841997;3.0;;ATP1B3, ATR, CHST2, DIPK2A, GK5, GRK7, PAQR9, PCOLCE2, PLS1, RASA2, RNF7, SLC9A9, TFDP2, TRPC1, U2SURP, XRN1, ZBTB38
1;128000000;132000000;4145.702754378934;4.0;;A4GNT, ARMC8, CEP70, CLDN18, CLSTN2, COPB2, DBR1, DZIP1L, ESYT3, FAIM, FOXL2, IL20RB, MRAS, MRPS22, NCK1, NME9, PIK3CB, RBP2, SLC35G2, SOX14, STAG1
2;9000000;11000000;2016.4347105228;2.0;;FAM171B, FSIP2, ITGAV, ZC3H15, ZSWIM2
2;12000000;14000000;1987.1013771894668;2.0;;DUSP19, FRZB, NCKAP1, NUP35, PDE1A
2;53000000;54000000;959.8840219280667;1.0;;ARHGAP15, KYNU
3;7000000;8000000;1024.3840219280667;1.0;;ATF6, FCRLA, FCRLB, OLFML2B, SH2D1B, SPATA46
3;9000000;10000000;1145.1506885947333;1.0;;ATP1A2, ATP1A4, CASQ1, CD84, CFAP45, CRP, DCAF8, DUSP23, FCRL6, IGSF8, IGSF9, KCNJ10, KCNJ9, NCSTN, NHLH1, PEA15, PIGM, SLAMF6, SLAMF8, SLAMF9, VANGL2, VSIG8
3;24000000;25000000;965.2173552614;1.0;;TBX15, WARS2
3;58000000;59000000;1090.8840219280667;1.0;BCL10, C1orf52;CCN1, COL24A1, DDAH1, ZNHIT6
3;104000000;113000000;9917.822864019266;9.0;;AGO1, AGO3, AKIRIN1, C1orf109, C1orf122, C1orf216, C1orf94, CDCA8, CLSPN, COL8A2, CSF3R, CSMD2, CTPS1, DLGAP3, DNALI1, EDN2, EFHD1, EPHA10, EVA1B, EXO5, FHL3, FOXJ3, FOXO6, GIGYF2, GJA4, GJA9, GJB3, GJB4, GJB5, GNL2, GRIK3, GUCA2B, HEYL, HIVEP3, HMGB4, HPCAL4, INPP5B, INPP5D, KCNJ13, KCNQ4, KIAA0319L, LSM10, MACF1, MANEAL, MAP7D1, MFSD2A, MRPS15, MTF1, MYCL, NCDN, NDUFS5, NEU2, NFYC, NGEF, NT5C1A, OSCP1, POU3F1, PPIE, PSMB2, RHBDL2, RIMS3, RLF, RRAGC, RSPO1, SCMH1, SF3A3, SFPQ, SLFNL1, SMAP2, SNIP1, SNORC, STK40, TEKT2, TFAP2E, THRAP3, TMCO2, TMEM35B, TRAPPC3, TRIT1, UTP11, YRDC, ZC3H12A, ZFP69, ZMPSTE24, ZMYM1, ZMYM4, ZMYM6, ZNF684, ZSCAN20
4;26000000;27000000;1043.0506885947334;1.0;;AHCYL2, ATP6V1FNB, CCDC136, FLNC, IRF5, KCP, NRF1, OPN1SW, SMO, STRIP2, TNPO3, TSPAN33
4;36000000;37000000;1022.0506885947334;1.0;;LSM8
4;38000000;40000000;2072.2680438561333;2.0;;CDK13, MPLKIP, RALA, SUGCT, YAE1
4;41000000;45000000;4226.202754378934;4.0;;ADCY1, AEBP1, BLVRA, C7orf25, CAMK2B, CCDC201, CCM2, DDX56, GCK, GLI3, H2AZ2, HECW1, IGFBP1, IGFBP3, MRPL32, MYL7, MYO1G, NPC1L1, NUDCD3, OGDH, POLD2, POLM, PSMA2, PURB, RAMP3, TBRG4, TMED4, TNS3, ZMIZ2
4;96000000;97000000;1064.3840219280667;1.0;;AGMO, DGKB
4;109000000;115000000;6472.4541315684;6.0;;ABCA13, AKAP9, ANKIB1, CDK14, CDK6, CLDN12, COBL, CYP51A1, DDC, FIGNL1, FZD1, GATAD1, GRB10, HEPACAM2, IKZF1, LRRD1, MTERF1, PEX1, RBM48, SPATA48, SUN3, VPS50, VWC2, ZPBP
4;116000000;118000000;2049.101377189467;2.0;;
5;43000000;44000000;1020.0506885947334;1.0;SYT10;DNM1L, PKP2, YARS2
5;59000000;61000000;2149.6347105228;2.0;;AMDHD1, CCDC38, CDK17, CFAP54, ELK3, HAL, LTA4H, NEDD1, NEUROD4, NTN4, OR10A7, TESPA1
5;62000000;68000000;6395.837464901733;6.0;;AGAP2, ANKRD52, APOF, ARHGAP9, ATP23, ATP5F1B, AVIL, B4GALNT1, BAZ2A, CDK2, COQ10A, CS, CTDSP2, CYP27B1, DCTN2, DDIT3, DGKA, DTX3, EEF1AKMT3, ERBB3, ESYT1, GDF11, GLI1, GLS2, GPR182, HSD17B6, IKZF4, IL23A, INHBC, INHBE, ITGA7, KIF5A, LRIG3, LRP1, MARCHF9, MARS1, MBD6, METTL1, METTL7B, MIP, MMP19, MYL6B, MYO1A, NAB2, NABP2, NDUFA4L2, NEMP1, NXPH4, OR10P1, OR2AP1, ORMDL2, OS9, PAN2, PIP4K2C, PMEL, PTGES3, PYM1, RAB5B, RBMS2, RDH5, RNF41, SARNP, SDR9C7, SHMT2, SLC16A7, SLC26A10, SLC39A5, SMARCC2, SPRYD4, STAC3, STAT2, STAT6, SUOX, TAC3, TIMELESS, TSFM, TSPAN31, ZBTB39, ZC3H10
5;69000000;70000000;1058.0506885947334;1.0;;AVPR1A, MON2, PPM1H, USP15
5;71000000;77000000;6495.3041315683995;6.0;;BEST3, CAND1, CCT2, CPM, CPSF6, DYRK2, FRS2, GNS, GRIP1, HELB, IFNG, IL22, IL26, IRAK3, LEMD3, LLPH, LRRC10, MDM1, MDM2, MSRB3, MYRFL, NUP107, RASSF3, TBC1D30, TBK1, WIF1, YEATS4
5;78000000;85000000;7618.021486829801;7.0;;ABCD2, ADAMTS20, CNTN1, CPNE8, DBX2, GXYLT1, KIF21A, LRRK2, NELL2, PDZRN4, PPHLN1, PRICKLE1, PUS7L, SLC2A13, TMEM117, TWF1, YAF2
5;120000000;121000000;989.7173552614;1.0;;
6;0;1000000;1143.2173552614;1.0;;
6;2000000;4000000;2016.6013771894668;2.0;ANXA5, BBS7, EXOSC9;NAF1, NPY1R, NPY5R, TKTL2, TMA16
6;51000000;52000000;1038.2173552614;1.0;;
6;115000000;116000000;1034.7173552614;1.0;;ADD1, CFAP99, FAM193A, GRK4, HTT, MSANTD1, MXD4, NOP14, POLN, RNF4, SH3BP2, TNIP2
7;0;1000000;1034.7173552614;1.0;STARD4;SLC25A46, TMEM232, WDR36
7;29000000;30000000;1052.0506885947334;1.0;ACOT12, ANKRD34B, CKMT2, FAM151B, RASGRF2, SSBP2;MSH3, ZCCHC9
7;110000000;111000000;1050.0506885947334;1.0;;
8;8000000;9000000;1034.3840219280667;1.0;;C8orf74, MSRA, PINX1, PRSS51, PRSS55, XKR6
8;18000000;27000000;9689.622864019266;9.0;;ACER2, ADAMTSL1, CDKN2A, CDKN2B, CNTLN, DENND4C, DMRTA1, ELAVL2, FOCAD, HACD4, HAUS6, IZUMO3, KLHL9, MLLT3, MTAP, PLIN2, SAXO1, SH3GL2, SLC24A2, TUSC1
8;34000000;35000000;1144.3506885947334;1.0;;
8;36000000;46000000;10700.673552614;10.0;;APBA1, C9orf135, CD274, CDC37L1, DMAC1, DMRT1, DMRT2, DMRT3, DOCK8, ERMP1, FAM189A2, FXN, GLDC, GLIS3, INSL6, JAK2, KANK1, KCNV2, KDM4C, KIAA2026, MLANA, PDCD1LG2, PGM5, PIP5K1B, PLGRKT, PLPP6, PTAR1, PTPRD, PUM3, RCL1, RFX3, RIC1, SLC1A1, SMARCA2, SPATA6L, TMEM252, UHRF2, VLDLR
8;91000000;94000000;3240.3187324508667;3.0;;GRIN3A, MRPL50, PLPPR1, RNF20, SMC2, ZNF189
8;113000000;114000000;1105.2173552614;1.0;;
9;39000000;40000000;1033.1506885947333;1.0;;CDK19, DDO, METTL24, MFSD4B, REV3L, RPF2, SLC16A10, SLC22A16
9;55000000;57000000;2071.9347105228;2.0;;EPHA7
10;36000000;37000000;1006.8840219280667;1.0;;ARF6, DNAAF2, KLHDC1, KLHDC2, LRR1, MGAT2, NEMF, POLE2, RPL36AL, SOS2, VCPKMT
10;66000000;68000000;2072.7680438561333;2.0;;C14orf39, DHRS7, HIF1A, LRRC9, MNAT1, PCNX4, SIX1, SIX4, SIX6, SLC38A6, SNAPC1, SYT16, TMEM30B, TRMT5
10;86000000;87000000;1094.0506885947334;1.0;CEP128;GTF2A1, SEL1L, STON2, TSHR
10;103000000;104000000;989.5506885947334;1.0;;B2M, TERB2, TRIM69
11;11000000;13000000;2084.101377189467;2.0;CYP26B1, DYSF, EMX1, EXOC6B, SPR;ALMS1, CCT7, FBXO41, NOTO, PRADC1, SFXN5, SMYD5
11;14000000;30000000;17237.411017515737;16.0;BIRC6, CRIM1, DPY30, MEMO1, NLRC4, SLC30A6, SPAST, TTC27, YIPF4;ABCG5, ABCG8, ARHGEF33, ATL2, CALM2, CAMKMT, CDC42EP3, CEBPZ, CEBPZOS, COX7A2L, CRIPT, CYP1B1, DHX57, DYNC2LI1, EIF2AK2, EML4, EPAS1, EPCAM, FAM98A, FBXO11, FEZ2, GALM, GEMIN6, GPATCH11, HAAO, HEATR5B, HNRNPLL, KCNG3, KCNK12, LRPPRC, LTBP1, MAP4K3, MSH2, MSH6, MTA3, NDUFAF7, PIGF, PKDCC, PLEKHH2, PREPL, PRKCE, PRKD3, QPCT, RASGRP3, RHOQ, SIX2, SIX3, SLC3A1, SLC8A1, SOCS5, SOS1, SRBD1, SRD5A2, SRSF7, STPG4, STRN, SULT6B1, THADA, THUMPD2, TMEM178A, TMEM247, TTC7A, VIT, XDH, ZFP36L2
11;95000000;96000000;1144.5506885947334;1.0;MAPKAP1, PBX3;ARPC5L, GAPVD1, GOLGA1, HSPA5, PPP6C, RABEPK, SCAI
11;106000000;107000000;983.0506885947334;1.0;;CACNA1B
12;11000000;12000000;1076.7173552614;1.0;NAA16, VWA8;DGKH, ELF1, KBTBD6, KBTBD7, MTRF1, WBP4
12;21000000;23000000;2084.4347105228007;2.0;;ALG11, ATP7B, CCDC70, CKAP2, COG6, DHRS12, FOXO1, LHFPL6, MRPS31, NEK3, NEK5, NHLRC3, PROSER1, SLC25A15, THSD1, VPS36, WDFY2
12;47000000;69000000;23506.19848241748;22.0;;ACOD1, BORA, DCT, DIS3, EDNRB, FBXL3, GPC5, GPC6, GPR180, KCTD12, KLF12, KLF5, LMO7, MYCBP2, MZT1, NDFIP2, OBI1, PIBF1, POU4F1, RBM26, SCEL, SLAIN1, SLITRK1, SLITRK5, SLITRK6, SOX21, SPRY2, TBC1D4, TGDS
13;0;21000000;22459.58112715607;21.0;AHCY, DYNLRB1, MAFB, MAP1LC3A, PIGU, TOP1;AAR2, ACOT8, ACSS2, ACTL10, ACTR5, ADA, ADIG, ADNP, ARFGEF2, ASIP, ATP9A, B4GALT5, BPI, BPIFA1, BPIFA3, BPIFB1, C20orf173, CBLN4, CCN5, CD40, CDH22, CDK5RAP1, CEBPB, CEP250, CHD6, CNBD2, CPNE1, CSE1L, CTNNBL1, CTSA, CYP24A1, DDX27, DHX35, DLGAP4, DNTTIP1, DOK5, DSN1, E2F1, EDEM2, EIF2S2, EIF6, ELMO2, EMILIN3, EPB41L1, ERGIC3, EYA2, FAM83C, FITM2, GDAP1L1, GDF5, GDF5OS, GGT7, GHRH, GSS, GTSF1L, HNF4A, IFT52, JPH2, KCNB1, KCNG1, KCNK15, KCNS1, KIAA1755, LPIN3, MANBAL, MATN4, MMP24, MMP9, MROH8, MYBL2, MYH7B, MYL9, NCOA3, NCOA5, NCOA6, NDRG3, NECAB3, NEURL2, NFATC2, OCSTAMP, OSER1, PABPC1L, PCIF1, PHF20, PIGT, PKIG, PLCG1, PLTP, PREX1, PROCR, PTGIS, PTPN1, PTPRT, R3HDML, RAB5IF, RALGAPB, RALY, RBL1, RBM39, RBPJL, RIMS4, RIPOR3, RNF114, ROMO1, RPN2, RPRD1B, SALL4, SAMHD1, SCAND1, SDC4, SERINC3, SLA2, SLC12A5, SLC13A3, SLC2A10, SLC32A1, SLC35C2, SLC9A8, SNAI1, SNTA1, SNX21, SOGA1, SPAG4, SPATA2, SPATA25, SPINT4, SRC, SRSF6, STAU1, STK4, SULF2, SYS1, TGIF2, TGM2, TNNC2, TOMM34, TOX2, TP53INP2, TP53RK, TRPC4AP, TSHZ2, TTI1, TTPAL, UBE2C, UQCC1, WFDC10A, WFDC11, WFDC13, WFDC2, WFDC5, WFDC8, YWHAB, ZFP64, ZHX3, ZMYND8, ZNF217, ZNF335, ZNF341, ZNFX1, ZSWIM1, ZSWIM3
13;78000000;80000000;2049.101377189467;2.0;;BTBD3, JAG1, MKKS
14;38000000;41000000;3253.985399117533;3.0;;CRISPLD1, HNF4G, PEX2, PI15, ZFHX4
14;67000000;68000000;1117.5506885947334;1.0;SDC2;CPQ
14;69000000;73000000;4279.536087712267;4.0;;C8orf37, CCNE2, CDH17, DPY19L4, GEM, INTS8, NDUFAF6, PDP1, PLEKHF2, RUNX1T1, TMEM67, TP53INP1, TRIQK
14;81000000;83000000;2138.9347105228;2.0;SNTB1;CHMP4C, COL14A1, DEPTOR, DSCC1, ENPP2, MRPL13, MTBP, TAF2
15;8000000;9000000;991.7173552614;1.0;;C11orf94, CHST1, CRY2, LARGE2, MAPK8IP1, PEX16, PHF21A, PRDM11, SLC35C1, SYT13, TP53I11, TSPAN18
16;59000000;66000000;7608.054820163134;7.0;ZNF648;ABL2, ANGPTL1, APOBEC4, ARPC5, C1orf21, CACNA1E, CEP350, COLGALT2, DHX9, EDEM3, FAM20B, HMCN1, IVNS1ABP, KIAA1614, LAMC1, LAMC2, LHX4, MR1, NCF2, NIBAN1, NMNAT2, NPHS2, NPL, QSOX1, RALGPS2, RASAL2, RGL1, RGS16, RGS8, RGSL1, RNASEL, RNF2, SHCBP1L, SMG7, SOAT1, STX6, SWT1, TDRD5, TEDDM1, TOR1AIP1, TOR1AIP2, TOR3A, TRMT1L, XPR1
17;0;5000000;5367.153442973667;5.0;TTC28;ADORA2A, AIFM3, AP1B1, ARVCF, ASCC2, BCR, C22orf31, C5orf52, CABIN1, CABP7, CASTOR1, CCDC117, CCDC157, CCDC188, CDC45, CHEK2, CLDN5, CRKL, DGCR2, DGCR8, DRG1, EIF4ENIF1, EMID1, ESS2, EWSR1, GAS2L1, GNAZ, GNB1L, GP1BB, GSC2, HIC2, HIRA, HORMAD2, HSCB, INPP5J, KREMEN1, LIF, LIMK2, LRRC74B, LZTR1, MAPK1, MED15, MIF, MMP11, MORC2, MRPL40, MTFP1, MTMR3, NF2, OSBP2, OSM, P2RX6, PATZ1, PES1, PI4KA, PIK3IP1, PLA2G3, PPIL2, PPM1F, PRR14L, RAB36, RANBP1, RASL10A, RHBDD3, RNF185, RNF215, RSPH14, RTN4R, SCARF2, SDF2L1, SEC14L4, SELENOM, SERPIND1, SF3A1, SFI1, SLC25A1, SLC5A1, SLC5A4, SLC7A4, SMARCB1, SMPD4, SMTN, SNAP29, SNRPD3, SUSD2, TANGO2, TBC1D10A, TBX1, TCN2, THAP7, THOC5, TOP3B, TRMT2A, TSSK1B, TSSK2, UBE2L3, UFD1, UPB1, UQCR10, VPREB1, VPREB3, XBP1, YDJC, YPEL1, YWHAH, ZDHHC8, ZNF280B, ZNF70, ZNF74, ZNRF3
17;59000000;60000000;1098.3506885947334;1.0;;ABCE1, ANAPC10, HHIP, OTUD4, SMAD1
17;64000000;66000000;2194.101377189467;2.0;;DCLK2, IQCM, LRBA, MAB21L2, RPS3A, SH3D19
17;67000000;70000000;3084.252065784201;3.0;;ARFIP1, DCHS2, FBXW7, FGB, FGG, FHDC1, LRAT, PLRG1, RBM46, RNF175, SFRP2, TIGD4, TLR2, TMEM131L, TRIM2
17;71000000;73000000;2196.901377189467;2.0;;CPE, KLHL2, MSMO1, TLL1, TMEM192
18;3000000;25000000;23971.61514908413;22.0;;ACP7, ACTN4, AKT1S1, AKT2, ALDH16A1, ALKBH6, ANKRD27, AP2A1, AP2S1, APLP1, APOE, ARHGAP33, ARHGAP35, ARHGEF1, ASPDH, ATF5, ATP4A, AXL, B3GNT8, B9D2, BAX, BCAM, BCAT2, BCL2L12, BCL3, BHMG1, BICRA, BLVRB, BRSK1, BSPH1, C19orf47, C19orf54, C19orf85, C5AR1, C5AR2, CA11, CABP5, CACNG7, CACNG8, CADM4, CALM3, CAPN12, CAPNS1, CATSPERG, CBLC, CCDC155, CCDC61, CCDC8, CCDC9, CCDC97, CD177, CD22, CD37, CD3EAP, CD79A, CEACAM16, CEACAM19, CEACAM20, CEBPA, CEBPG, CEP89, CHST8, CIC, CKM, CLASRP, CLDND2, CLIP3, CLPTM1, CNFN, CNTD2, COQ8B, COX6B2, COX7A1, CPT1C, CRX, CXCL17, CYP2F1, CYP2S1, CYTH2, DACT3, DBP, DEDD2, DHDH, DHX34, DKKL1, DLL3, DMPK, DMRTC2, DMWD, DPF1, DPY19L3, DYRK1B, EGLN2, EHD2, EID2, EIF3K, ELSPBP1, EMC10, EML2, EMP3, EPN1, EPS8L1, ERCC1, ERCC2, ERF, ERFL, ERICH4, ETFB, ETHE1, ETV2, EXOSC5, FAAP24, FAM187B, FAM71E1, FAM83E, FAM98C, FBL, FBXO17, FBXO46, FCGRT, FFAR1, FFAR2, FGF21, FIZ1, FKRP, FLT3LG, FOSB, FOXA3, FUT1, FUT2, FUZ, GAPDHS, GEMIN7, GFY, GGN, GIPR, GMFG, GNG8, GPATCH1, GPI, GRAMD1A, GRIK5, GRIN2D, GRWD1, GYS1, HAMP, HAS1, HAUS5, HCST, HIF3A, HIPK4, HNRNPL, HNRNPUL1, HPN, HRC, HSD17B14, HSPB6, HSPBP1, IGFL1, IGFLR1, IGLON5, IL11, IL4I1, IRF3, IRGC, IRGQ, ITPKC, IZUMO1, IZUMO2, JOSD2, KCNA7, KCNC3, KCNJ14, KCNK6, KCNN4, KCTD15, KDELR1, KIAA0355, KIRREL2, KLC3, KLK10, KLK11, KLK12, KLK13, KLK14, KLK15, KLK4, KLK5, KLK6, KLK7, KLK8, KMT2B, KMT5C, KPTN, KRTDAP, LGI4, LIG1, LIM2, LIN37, LIN7B, LIPE, LMTK3, LRFN1, LRFN3, LRP3, LRRC4B, LSM14A, LSR, LTBP4, LYPD3, LYPD4, LYPD5, MAG, MAMSTR, MAP3K10, MAP4K1, MARK4, MED25, MED29, MEGF8, MEIS3, MRPS12, MYBPC2, MYH14, MYPOP, NAPA, NAPSA, NAT14, NCCRP1, NCR1, NECTIN2, NFKBIB, NFKBID, NKPD1, NLRP12, NLRP2B, NLRP9, NOP53, NOSIP, NOVA2, NPAS1, NPHS1, NR1H2, NTF4, NTN5, NUCB1, NUMBL, NUP62, OVOL3, PAF1, PAK4, PEPD, PGLYRP1, PHLDB3, PIH1D1, PLAUR, PLD3, PLEKHA4, PLEKHG2, PNKP, PNMA8A, POLD1, POLR2I, POU2F2, PPFIA3, PPM1N, PPP1R12C, PPP1R13L, PPP1R14A, PPP1R15A, PPP1R37, PPP5C, PPP6R1, PRKCG, PRKD2, PRMT1, PRODH2, PRR12, PRR19, PRRG2, PRX, PSMC4, PSMD8, PTGIR, PTH2, QPCTL, RABAC1, RASGRP4, RASIP1, RBM42, RCN3, RDH13, RELB, RGS9BP, RHPN2, RINL, RPL13A, RPL28, RPS11, RRAS, RSPH6A, RTN2, RUVBL2, RYR1, SAE1, SAMD4B, SBK2, SBK3, SBSN, SCAF1, SDHAF1, SERTAD1, SERTAD3, SHANK1, SHISA7, SHKBP1, SIPA1L3, SIRT2, SIX5, SLC17A7, SLC1A5, SLC6A16, SLC7A10, SLC7A9, SLC8A2, SMG9, SNRNP70, SNRPA, SNRPD2, SPACA4, SPACA6, SPHK2, SPINT2, SPRED3, SRRM5, SSC5D, STRN4, SULT2A1, SULT2B1, SUPT5H, SYCN, SYMPK, SYNE4, SYNGR4, SYT3, SYT5, TBC1D17, TBCB, TEAD2, TGFB1, THAP8, TIMM50, TMEM143, TMEM145, TMEM150B, TMEM190, TMEM238, TMEM86B, TNNI3, TNNT1, TOMM40, TRPM4, TSHZ3, TSKS, TTC9B, TULP2, TYROBP, U2AF2, UBA2, UBE2S, VASP, VRK3, VSIG10L, WDR62, WDR87, WDR88, WTIP, XRCC1, YIF1B, ZBTB32, ZC3H4, ZFP14, ZFP30, ZFP36, ZFP82, ZNF175, ZNF180, ZNF227, ZNF235, ZNF260, ZNF283, ZNF296, ZNF331, ZNF350, ZNF382, ZNF404, ZNF420, ZNF432, ZNF45, ZNF461, ZNF507, ZNF524, ZNF526, ZNF527, ZNF529, ZNF536, ZNF541, ZNF565, ZNF566, ZNF567, ZNF568, ZNF570, ZNF574, ZNF575, ZNF576, ZNF579, ZNF581, ZNF599, ZNF614, ZNF628, ZNF784, ZNF792, ZNF793, ZNF865, ZSWIM9
19;0;1000000;1065.9506885947335;1.0;;
19;34000000;38000000;4419.002754378934;4.0;;ABCC3, ACSF2, ADORA2B, AKAP10, ALDH3A1, ALDH3A2, ALKBH5, ANKRD40, ATPAF2, B9D1, CACNA1G, CHAD, COL1A1, COPS3, DHRS7B, DLX3, DLX4, DRC3, DRG2, EME1, EPN2, EPN3, FAM117A, FAM83G, FLII, GID4, ITGA3, KAT7, LLGL1, LRRC59, LRRC75A, LUC7L3, MAP2K3, MAPK7, MBTD1, MED9, MFAP4, MIEF2, MRPL27, MYCBPAP, NATD1, NCOR1, NME2, NT5M, PDK2, PIGL, PLD6, PPP1R9B, PRPSAP2, RAI1, RASD1, RNF112, RSAD1, SAMD14, SGCA, SHMT1, SLC47A1, SLC47A2, SLC5A10, SMCR8, SPAG9, SPATA20, SPECC1, SREBF1, TMEM11, TNFRSF13B, TOB1, TOM1L2, TOP3A, TRPV2, TTC19, ULK2, USP22, UTP18, WFIKKN2, XYLT2, ZNF287, ZNF624, ZSWIM7
20;24000000;26000000;2210.368043856133;2.0;;ARL15, FST, HSPB3, ITGA1, ITGA2, MOCS2, NDUFS4, SNX18
20;27000000;37000000;10635.173552614002;10.0;;C5orf34, C6, C7, C9, CARD6, CCDC152, CCL28, CPLANE1, DAB2, EGFLAM, EMB, FBXO4, FGF10, FYB1, GDNF, GHR, HCN1, HMGCS1, ISL1, LIFR, MROH2B, MRPS30, NIM1K, NIPBL, NUP155, OSMR, OXCT1, PAIP1, PARP8, PLCXD3, PRKAA1, PTGER4, RICTOR, TMEM267, TTC33, WDR70, ZNF131
20;39000000;43000000;4235.002754378934;4.0;;ADAMTS12, BRIX1, C5orf22, CDH6, DNAJC21, DROSHA, MTMR12, NPR3, PDZD2, RAD1, RAI14, RXFP3, TARS1, TTC23L
20;44000000;45000000;1127.1506885947333;1.0;;
20;48000000;59000000;11491.457574542066;11.0;;ANKH, CDH10, CDH12, CDH18, DNAH5, FBXL7, MARCHF11, MYO10, OTULIN, OTULINL, RETREG1, ZNF622
20;60000000;61000000;1068.9506885947335;1.0;;CTNND2
20;62000000;65000000;3227.0520657842003;3.0;;ANKRD33B, ATPSCKMT, CCT5, CTNND2, MARCHF6, ROPN1L, TAS2R1
20;66000000;72000000;6575.104131568402;6.0;;ADAMTS16, BRD9, CCDC127, CEP72, CLPTM1L, EXOC3, ICE1, IRX1, IRX2, IRX4, LPCAT1, LRRC14B, MED10, MRPL36, NDUFS6, NKD2, NSUN2, PDCD6, SLC12A7, SLC6A18, SLC6A19, SLC6A3, SLC9A3, SRD5A1, TENT4A, TERT, TRIP13, UBE2QL1
21;19000000;25000000;6592.504131568401;6.0;;ABHD2, ACAN, ADAMTSL3, AEN, ALPK3, ANPEP, AP3B2, AP3S2, BLM, BNC1, C15orf40, CIB1, CRTC3, EFL1, FANCI, FES, FSD2, FURIN, HAPLN3, HDDC3, HDGFL3, HOMER2, IDH2, IQGAP1, ISG20, KIF7, MAN2A2, MESP1, MESP2, MEX3B, MRPL46, MRPS11, NGRN, NTRK3, PDE8A, PEX11A, PLIN1, POLG, PRC1, RHCG, RLBP1, RPS17, SAXO2, SEC11A, SEMA4B, SH3GL3, SLC28A1, TICRR, TM6SF1, UNC45A, WDR73, WDR93, WHAMM, ZNF710, ZSCAN2
23;0;2000000;2166.3013771894666;2.0;;KHDRBS2
23;27000000;28000000;973.5506885947334;1.0;;
23;32000000;33000000;1068.3506885947334;1.0;ABT1, HFE, PRSS16, SLC17A2, TRIM38, ZNF184, ZNF391;BTN1A1, BTN2A2, H1-1, H1-2, H1-3, H1-4, H1-6, H2AC12, H2AC14, H2AC7, H2BC11, H2BC15, H2BC3, HMGN4
23;51000000;54000000;3281.2520657841997;3.0;;DUSP22, ECI2, EXOC2, FAM217A, FOXF2, FOXQ1, GMDS, IRF4, MYLK4, NQO2, PRPF4B, PSMG4, PXDC1, RIPK1, SERPINB1, SERPINB9, SLC22A23, TUBB2A, WRNIP1
24;12000000;13000000;953.3506885947335;1.0;;SERPINB8, SYT4
25;8000000;11000000;3146.2520657841997;3.0;;ABHD11, BAZ1B, BCL7B, BUD23, CCL24, CCL26, CLDN3, CLDN4, CLIP2, DNAJC30, DTX2, EIF4H, ELN, FKBP6, GTF2I, GTF2IRD1, HIP1, HSPB1, LAT2, LIMK1, MDH2, METTL27, MLXIPL, NCF1, NSUN5, POR, RCC1L, RFC2, RHBDD2, SRRM3, SSC4D, STYXL1, TBL2, TMEM120A, TMEM270, TRIM50, UPK3B, VPS37D, YWHAG
25;12000000;23000000;11676.407574542069;11.0;AQP8, LCMT1, SCNN1G, USP31;ARHGAP17, ARMC5, ASPHD1, ATP2A1, ATXN2L, AUTS2, BCKDK, BCL7C, C16orf54, C16orf58, C16orf92, CACNG3, CALN1, CCDC189, CD19, CD2BP2, CDIPT, CDR2, CHCHD2, CHP2, COG7, CORO1A, COX6A2, CRCP, CTF1, DCTN5, DCTPP1, DOC2A, EEF2K, FBRS, FBXL19, FUS, GALNT17, GDPD3, GGA2, GSG1L, GTF3C1, HIRIP3, HS3ST2, HS3ST4, HSD3B7, IGSF6, IL21R, IL27, IL4R, INO80E, ITGAD, ITGAL, KAT8, KCTD13, KDM8, KIAA0556, KIF22, LAT, MAPK3, MAZ, METTL9, MOSMO, MVP, MYLPF, NDUFAB1, NFATC2IP, NSMCE1, NUPR1, NUPR2, ORAI3, OTOA, PALB2, PDZD9, PHKG1, PHKG2, PLK1, POLR3E, PPP4C, PRKCB, PRR14, PRSS36, PRSS53, PRSS8, PSPH, PYCARD, QPRT, RABEP2, RBBP6, RNF40, SBDS, SBK1, SCNN1B, SDR42E2, SEPHS2, SEPTIN1, SEPTIN14, SETD1A, SEZ6L2, SGF29, SH2B1, SLC5A11, SLC5A2, SPNS1, STX1B, STX4, TAOK2, TBC1D10B, TBX6, TGFB1I1, TLCD3B, TMEM248, TNRC6A, TPST1, TRIM72, TUFM, UBFD1, VWA3A, XPO6, YPEL3, ZG16, ZNF48, ZNF646, ZNF668, ZNF688, ZNF689, ZNF713, ZNF771
26;13000000;14000000;964.5506885947334;1.0;RAB11FIP2;CACUL1, FAM204A
26;24000000;34000000;10574.306885947331;10.0;ABCC2, CHUK, COX15, CPN1, CRTAC1, CUTC, DNMBP, ENTPD7, ERLIN1, SFRP5, SORCS1, ZFYVE27;ACTR1A, ANKRD2, ARL3, ARMH3, AS3MT, AVPI1, BLNK, BTRC, CALHM1, CALHM2, CALHM3, CFAP43, CFAP58, CNNM1, CNNM2, COL17A1, CUEDC2, CWF19L1, DNTT, DPCD, ELOVL3, EXOSC1, FBXL15, FBXW4, FGF8, FRAT1, FRAT2, GBF1, GOT1, GSTO1, GSTO2, HIF1AN, HOGA1, HPS1, HPS6, HPSE2, INA, ITPRIP, KAZALD1, KCNIP2, LBX1, LCOR, LDB1, LOXL4, LZTS2, MFSD13A, MMS19, MORN4, MRPL43, NEURL1, NFKB2, NKX2-3, NOLC1, NPM3, NT5C2, OGA, OPALIN, PAX2, PCGF6, PDCD11, PDZD7, PIK3AP1, PITX3, PKD2L1, POLL, PPRC1, PSD, PYROXD2, R3HCC1L, RRP12, SCD, SEC31B, SEMA4G, SFR1, SFXN2, SFXN3, SH3PXD2A, SLC25A28, SLF2, SLIT1, SLK, SORCS3, STN1, SUFU, TAF5, TLL2, TLX1, TM9SF3, TRIM8, WNT8B, ZDHHC16, ZNF518A
26;48000000;49000000;1064.7506885947334;1.0;;
26;50000000;52000000;2231.501377189467;2.0;;IPMK
27;19000000;20000000;996.1506885947334;1.0;;ASAH1, CNOT7, FGL1, MTMR7, MTUS1, PCM1, PDGFRL, SLC7A2, VPS37A, ZDHHC2
27;45000000;46000000;1086.5506885947334;1.0;;
28;25000000;28000000;3171.6520657841997;3.0;;ADAMTS14, AIFM2, C10orf105, CCAR1, CDH23, COL13A1, DDX21, DDX50, EIF4EBP2, HK1, KIFBP, LRRC20, MACROH2A2, NEUROG3, NODAL, NPFFR1, PALD1, PCBD1, PPA1, PRF1, PSAP, SAR1A, SGPL1, SLC29A3, SRGN, STOX1, SUPV3L1, TACR2, TBATA, TET1, TSPAN15, TYSND1, UNC5B, VPS26A, VSIR
28;29000000;37000000;8486.605508757866;8.0;;ANXA11, ANXA7, AP3M1, CAMK2G, CFAP70, CHCHD1, COMTD1, DLG5, DNAJC9, DUPD1, DYDC2, ECD, FAM149B1, FUT11, KAT6B, KCNMA1, LRMDA, MSS51, MYOZ1, NRG3, NUDT13, P4HA1, PLAC9, PLAU, POLR3A, PPIF, PPP3CB, PRXL2A, SAMD8, SEC24C, SH2D4B, SYNPO2L, TMEM254, TSPAN14, USP54, VCL, VDAC2, ZCCHC24, ZMIZ1, ZNF503, ZSWIM8
28;39000000;40000000;978.1506885947334;1.0;;CCSER2, CDHR1, GHITM, LRIT1, LRIT2, RGR
29;32000000;33000000;1047.7506885947334;1.0;;AQP11, CLNS1A, PAK1, RSF1
29;42000000;43000000;1039.7506885947334;1.0;;CCDC81, FZD4, ME3, PRSS23, TMEM135
29;51000000;52000000;1161.5506885947334;1.0;;
